# Supplementary material for: Description of a new species of Ectinorus (E. spiculatus) (Siphonaptera, Rhopalopsyllidae) from Argentina and a review of the subgenus Ichyonus Smit, 1987
Source: Zookeys. 2011 Aug 18;(124):1–18. doi: 10.3897/zookeys.124.1688 (PMC3175116; doi:10.3897/zookeys.124.1688)
Supplement: XML Treatment for Ectinorus (Ichyonus) angularis [file zookeys.124.1688-treatment1.xml]

<!DOCTYPE tp:taxon-treatment
  PUBLIC "-//TaxonX//DTD Taxonomic Treatment Publishing DTD v0 20100105//EN" "tax-treatment-NSO.dtd">
<tp:taxon-treatment xmlns:tp="http://www.plazi.org/taxpub"><tp:treatment-meta><mixed-citation publication-type="journal"><person-group><name><surname>Hastriter</surname><given-names>Michael W.</given-names></name><name><surname>Sage</surname><given-names>Richard D.</given-names></name></person-group><article-title>Description of a new species of Ectinorus (E. spiculatus) (Siphonaptera, Rhopalopsyllidae) from Argentina and a review of the subgenus Ichyonus Smit, 1987</article-title><source>Zookeys</source><day>18</day><month>8</month><year>2011</year><volume>2011</volume><issue>124</issue><fpage>1</fpage><lpage>18</lpage><pub-id pub-id-type="doi">10.3897/zookeys.124.1688</pub-id></mixed-citation></tp:treatment-meta><tp:nomenclature><tp:taxon-name>
                            <tp:taxon-name-part taxon-name-part-type="genus">Ectinorus</tp:taxon-name-part>
                            <tp:taxon-name-part taxon-name-part-type="subgenus">(Ichyonus)</tp:taxon-name-part>
                            <tp:taxon-name-part taxon-name-part-type="species">angularis</tp:taxon-name-part>
                        <object-id xmlns:xlink="http://www.w3.org/1999/xlink" xlink:type="simple">http://species-id.net/wiki/Ectinorus_(Ichyonus)_angularis</object-id>
                        </tp:taxon-name><tp:taxon-authority>Smit and Rosicky</tp:taxon-authority><xref ref-type="fig" rid="F1">Figs 1, 4, and 7</xref><tp:nomenclature-citation-list><tp:nomenclature-citation><tp:taxon-name>Ectinorus onychius angularis</tp:taxon-name><comment><xref ref-type="bibr" rid="B19">Smit and Rosicky 1972</xref>: 366; <xref ref-type="bibr" rid="B18">Smit 1987</xref>: 122; <xref ref-type="bibr" rid="B5">Beaucournu and Gallardo 1992</xref>: 100; <xref ref-type="bibr" rid="B1">Alarcón 2000</xref>: 13. stat. n.</comment></tp:nomenclature-citation></tp:nomenclature-citation-list></tp:nomenclature><tp:treatment-sec sec-type="Material Examined"><title>Material Examined.</title><p> Chile, [Magallanes Region]: Estancia Pudeto, W of Lago Sarmiento, [<named-content xmlns:xlink="http://www.w3.org/1999/xlink" content-type="dwc:verbatimCoordinates" xlink:type="simple">51°05'S, 73°00'W</named-content> , ex <italic><tp:taxon-name>Akodon</tp:taxon-name></italic> sp.], 18 II 1969, M. Rozehnal (1 pair of paratypes) (BMNH).</p></tp:treatment-sec><tp:treatment-sec sec-type="Diagnosis"><title>Diagnosis.</title><p> Male distinguished from other species of <italic><tp:taxon-name>Ichyonus</tp:taxon-name></italic> by large lobular crochet that has a heavily sclerotized ventral margin and convoluted folds on the ventro-caudal margin (<xref ref-type="fig" rid="F1">Fig. 4</xref>). The ventro-caudal hook of the telomere is also much longer and robust, its apex hooking upward well beyond middle of telomere (<xref ref-type="fig" rid="F1">Fig. 1</xref>). This extends less than half the length of the telomere in other species. The upper portion of the acetabulum far below middle of anterior margin of telomere (<xref ref-type="fig" rid="F1">Fig. 1</xref>). The single known female specimen may be distinguished from females of <italic><tp:taxon-name>Ectinorus onychius</tp:taxon-name></italic> by a much shorter anal stylet (<italic>cf</italic> <xref ref-type="fig" rid="F1">Figs 7 and 8</xref>).</p></tp:treatment-sec><tp:treatment-sec sec-type="Remarks"><title>Remarks.</title><p> Known only from a single collection in the extreme southern limits of Chile; little can be said of its host preferences. The type locality of <italic><tp:taxon-name>Ectinorus angularis</tp:taxon-name></italic> occurs at the lowest elevation of the three species of <italic><tp:taxon-name>Ichyonus</tp:taxon-name></italic> at ~40m. The female is indistinguishable from females of <italic><tp:taxon-name>Ectinorus onychius</tp:taxon-name></italic> with the exception of the much shorter anal stylet. The anal stylet on both sides of the single specimen examined appears the same. Two additional females (paratypes) reportedly exist in the Czechoslovak Academy of Sciences, Prague, but they could not be obtained for examination. <xref ref-type="bibr" rid="B19">Smit and Rosicky (1972)</xref> examined all three of the known females at the time of their description. Although they did not state that the anal stylet was similarly short in all three specimens, Smit (1987:124, fig. 263) subsequently illustrated the anal stylet of the allotype. Additional collections will refute or substantiate the value of this character.</p></tp:treatment-sec><tp:treatment-sec><!--Section generated to contain objects referenced in tp:taxon-treatment.--><fig id="F1" position="float" orientation="portrait"><label>Figures 1–8.</label><caption><p><bold>1</bold> <italic><tp:taxon-name>Ectinorus angularis</tp:taxon-name></italic>, telomere, paratype <bold>2</bold> <italic><tp:taxon-name>Ectnorus deplexus</tp:taxon-name></italic>, telomere, paratype <bold>3</bold> <italic><tp:taxon-name>Ectinorus onychius</tp:taxon-name></italic>, telomere, holotype <bold>4</bold> <italic><tp:taxon-name>Ectinorus angularis</tp:taxon-name></italic>, crochet, paratype <bold>5</bold> <italic><tp:taxon-name>Ectinorus deplexus</tp:taxon-name></italic>, crochet, holotype <bold>6</bold> <italic><tp:taxon-name>Ectinorus onychius</tp:taxon-name></italic>, crochet, holotype <bold>7</bold> <italic><tp:taxon-name>Ectinorus angularis</tp:taxon-name></italic>, anal stylet, paratype <bold>8</bold> <italic><tp:taxon-name>Ectinorus onychius</tp:taxon-name></italic>, anal stylet, paratype. Scale = 100µ</p></caption><graphic xmlns:xlink="http://www.w3.org/1999/xlink" xlink:href="ZooKeys-124-001-g001.jpg" position="float" orientation="portrait" xlink:type="simple"/></fig></tp:treatment-sec><ref-list><ref id="B19"><mixed-citation xmlns:xlink="http://www.w3.org/1999/xlink" xlink:type="simple"><person-group><name name-style="western"><surname>Smit</surname><given-names>FGAM</given-names></name><name name-style="western"><surname>Rosicky</surname><given-names>B</given-names></name></person-group> (<year>1972</year>)<article-title> Some Siphonaptera from Chile.</article-title><source>Folia Parasitologica (Praha) </source><volume>19</volume>: <fpage>365</fpage>-<lpage>368</lpage>.</mixed-citation></ref><ref id="B18"><mixed-citation xmlns:xlink="http://www.w3.org/1999/xlink" xlink:type="simple"><person-group><name name-style="western"><surname>Smit</surname><given-names>FGAM</given-names></name></person-group> (<year>1987</year>)<source> An illustrated catalogue of the Rothschild collection of fleas (Siphonaptera in the British Museum (Natural History), Vol. VII, Malacopsylloidea (Malacopsyllidae and Rhopalopsyllidae)</source>, <publisher-name>Oxford University Press, British Museum (Natural History)</publisher-name>, <publisher-loc>Oxford and London</publisher-loc>, 5 plates, <lpage>380</lpage> pp.</mixed-citation></ref><ref id="B5"><mixed-citation xmlns:xlink="http://www.w3.org/1999/xlink" xlink:type="simple"><person-group><name name-style="western"><surname>Beaucournu</surname><given-names>JC</given-names></name><name name-style="western"><surname>Gallardo</surname><given-names>MH</given-names></name></person-group> (<year>1992</year>)<article-title> Catalogue provisoire des puces du Chile (Insecta; Siphonaptera).</article-title><source>Bulletin de la Société Française de Parasitologie </source><volume>10</volume> (<issue>1</issue>): <fpage>93</fpage>-<lpage>129</lpage>.</mixed-citation></ref><ref id="B1"><mixed-citation xmlns:xlink="http://www.w3.org/1999/xlink" xlink:type="simple"><person-group><name name-style="western"><surname>Alarcón</surname><given-names>ME</given-names></name></person-group> (<year>2000</year>)<article-title> Estado actual del conocimiento de los siphonapteros presents en Chile (Insecta: Siphonaptera)</article-title>. <source>Gayana</source><volume>64</volume>(<issue>1</issue>): <fpage>1</fpage>–<lpage>17</lpage>.<!--PageBreak--></mixed-citation></ref></ref-list></tp:taxon-treatment>
