# Supplementary material for: Description of a new species of Ectinorus (E. spiculatus) (Siphonaptera, Rhopalopsyllidae) from Argentina and a review of the subgenus Ichyonus Smit, 1987
Source: Zookeys. 2011 Aug 18;(124):1–18. doi: 10.3897/zookeys.124.1688 (PMC3175116; doi:10.3897/zookeys.124.1688)
Supplement: XML Treatment for Ectinorus (Ichyonus) deplexus [file zookeys.124.1688-treatment2.xml]

<!DOCTYPE tp:taxon-treatment
  PUBLIC "-//TaxonX//DTD Taxonomic Treatment Publishing DTD v0 20100105//EN" "tax-treatment-NSO.dtd">
<tp:taxon-treatment xmlns:tp="http://www.plazi.org/taxpub"><tp:treatment-meta><mixed-citation publication-type="journal"><person-group><name><surname>Hastriter</surname><given-names>Michael W.</given-names></name><name><surname>Sage</surname><given-names>Richard D.</given-names></name></person-group><article-title>Description of a new species of Ectinorus (E. spiculatus) (Siphonaptera, Rhopalopsyllidae) from Argentina and a review of the subgenus Ichyonus Smit, 1987</article-title><source>Zookeys</source><day>18</day><month>8</month><year>2011</year><volume>2011</volume><issue>124</issue><fpage>1</fpage><lpage>18</lpage><pub-id pub-id-type="doi">10.3897/zookeys.124.1688</pub-id></mixed-citation></tp:treatment-meta><tp:nomenclature><tp:taxon-name>
                            <tp:taxon-name-part taxon-name-part-type="genus">Ectinorus</tp:taxon-name-part>
                            <tp:taxon-name-part taxon-name-part-type="subgenus">(Ichyonus)</tp:taxon-name-part>
                            <tp:taxon-name-part taxon-name-part-type="species">deplexus</tp:taxon-name-part>
                        <object-id xmlns:xlink="http://www.w3.org/1999/xlink" xlink:type="simple">http://species-id.net/wiki/Ectinorus_(Ichyonus)_deplexus</object-id>
                        </tp:taxon-name><tp:taxon-authority>Smit</tp:taxon-authority><xref ref-type="fig" rid="F1">Figs 1, 5</xref><xref ref-type="fig" rid="F2">9</xref><tp:nomenclature-citation-list><tp:nomenclature-citation><tp:taxon-name>Ectinorus onychius onychius</tp:taxon-name><comment> Jameson and Fulk 1977:402 (mis-identification)</comment></tp:nomenclature-citation><tp:nomenclature-citation><tp:taxon-name>Ectinorus onychius deplexus</tp:taxon-name><comment><xref ref-type="bibr" rid="B18">Smit 1987</xref>: 120; <xref ref-type="bibr" rid="B5">Beaucournu and Gallardo 1992</xref>: 100; <xref ref-type="bibr" rid="B1">Alarcón 2000</xref>: 13. stat. n.</comment></tp:nomenclature-citation></tp:nomenclature-citation-list></tp:nomenclature><tp:treatment-sec sec-type="Material Examined"><title>Material Examined.</title><p> <bold>Chile</bold>, Santiago Province: La Parva, 3000m, ex <italic><tp:taxon-name>Eunomys noelli</tp:taxon-name></italic> (sic!) [<italic><tp:taxon-name>Euneomys noei</tp:taxon-name></italic>] = <italic><tp:taxon-name>Euneomys mordax</tp:taxon-name></italic> Thomas, Geo. Fulk (♂ holotype and ♂ paratype) (BMNH).<!--PageBreak--></p></tp:treatment-sec><tp:treatment-sec sec-type="Diagnosis"><title>Diagnosis.</title><p> Female unknown. Setae on mesal surface of hind femur longer and more numerous (17) than other species (<xref ref-type="fig" rid="F2">Fig. 9</xref>). Similar to <italic><tp:taxon-name>Ectinorus angularis</tp:taxon-name></italic> in the number of large setae on the caudal margin of the telomere, but distinguished by the much shorter length of the telomere from its apex to the upper margin of the acetabulum (<xref ref-type="fig" rid="F1">Fig. 2</xref>).</p></tp:treatment-sec><tp:treatment-sec sec-type="Remarks"><title>Remarks.</title><p> <italic><tp:taxon-name>Ectinorus deplexus</tp:taxon-name></italic> is known only from the type locality at an elevation that is more than three times that of the other two species of the subgenus <italic><tp:taxon-name>Ichyonus</tp:taxon-name></italic>. El<!--PageBreak-->evational limitations may prove to be a factor in the distribution of other <italic><tp:taxon-name>Ichyonus</tp:taxon-name></italic> species. The two males are also notably larger (2.8mm) than males of <italic><tp:taxon-name>Ectinorus onychius</tp:taxon-name></italic> (2.1mm; n=11) and <italic><tp:taxon-name>Ectinorus angularis</tp:taxon-name></italic> (2.4mm; n=2).</p><fig id="F1" position="float" orientation="portrait"><label>Figures 1–8.</label><caption><p><bold>1</bold> <italic><tp:taxon-name>Ectinorus angularis</tp:taxon-name></italic>, telomere, paratype <bold>2</bold> <italic><tp:taxon-name>Ectnorus deplexus</tp:taxon-name></italic>, telomere, paratype <bold>3</bold> <italic><tp:taxon-name>Ectinorus onychius</tp:taxon-name></italic>, telomere, holotype <bold>4</bold> <italic><tp:taxon-name>Ectinorus angularis</tp:taxon-name></italic>, crochet, paratype <bold>5</bold> <italic><tp:taxon-name>Ectinorus deplexus</tp:taxon-name></italic>, crochet, holotype <bold>6</bold> <italic><tp:taxon-name>Ectinorus onychius</tp:taxon-name></italic>, crochet, holotype <bold>7</bold> <italic><tp:taxon-name>Ectinorus angularis</tp:taxon-name></italic>, anal stylet, paratype <bold>8</bold> <italic><tp:taxon-name>Ectinorus onychius</tp:taxon-name></italic>, anal stylet, paratype. Scale = 100µ</p></caption><graphic xmlns:xlink="http://www.w3.org/1999/xlink" xlink:href="ZooKeys-124-001-g001.jpg" position="float" orientation="portrait" xlink:type="simple"/></fig><fig id="F2" position="float" orientation="portrait"><label>Figure 9.</label><caption><p><italic><tp:taxon-name>Ectinorus deplexus</tp:taxon-name></italic>, paratype, hind femur. Scale = 100µ</p></caption><graphic xmlns:xlink="http://www.w3.org/1999/xlink" xlink:href="ZooKeys-124-001-g002.jpg" position="float" orientation="portrait" xlink:type="simple"/></fig></tp:treatment-sec><ref-list><ref id="B18"><mixed-citation xmlns:xlink="http://www.w3.org/1999/xlink" xlink:type="simple"><person-group><name name-style="western"><surname>Smit</surname><given-names>FGAM</given-names></name></person-group> (<year>1987</year>)<source> An illustrated catalogue of the Rothschild collection of fleas (Siphonaptera in the British Museum (Natural History), Vol. VII, Malacopsylloidea (Malacopsyllidae and Rhopalopsyllidae)</source>, <publisher-name>Oxford University Press, British Museum (Natural History)</publisher-name>, <publisher-loc>Oxford and London</publisher-loc>, 5 plates, <lpage>380</lpage> pp.</mixed-citation></ref><ref id="B5"><mixed-citation xmlns:xlink="http://www.w3.org/1999/xlink" xlink:type="simple"><person-group><name name-style="western"><surname>Beaucournu</surname><given-names>JC</given-names></name><name name-style="western"><surname>Gallardo</surname><given-names>MH</given-names></name></person-group> (<year>1992</year>)<article-title> Catalogue provisoire des puces du Chile (Insecta; Siphonaptera).</article-title><source>Bulletin de la Société Française de Parasitologie </source><volume>10</volume> (<issue>1</issue>): <fpage>93</fpage>-<lpage>129</lpage>.</mixed-citation></ref><ref id="B1"><mixed-citation xmlns:xlink="http://www.w3.org/1999/xlink" xlink:type="simple"><person-group><name name-style="western"><surname>Alarcón</surname><given-names>ME</given-names></name></person-group> (<year>2000</year>)<article-title> Estado actual del conocimiento de los siphonapteros presents en Chile (Insecta: Siphonaptera)</article-title>. <source>Gayana</source><volume>64</volume>(<issue>1</issue>): <fpage>1</fpage>–<lpage>17</lpage>.<!--PageBreak--></mixed-citation></ref></ref-list></tp:taxon-treatment>
