# Supplementary material for: Description of a new species of Ectinorus (E. spiculatus) (Siphonaptera, Rhopalopsyllidae) from Argentina and a review of the subgenus Ichyonus Smit, 1987
Source: Zookeys. 2011 Aug 18;(124):1–18. doi: 10.3897/zookeys.124.1688 (PMC3175116; doi:10.3897/zookeys.124.1688)
Supplement: XML Treatment for Ectinorus (Ichyonus) onychius [file zookeys.124.1688-treatment3.xml]

<!DOCTYPE tp:taxon-treatment
  PUBLIC "-//TaxonX//DTD Taxonomic Treatment Publishing DTD v0 20100105//EN" "tax-treatment-NSO.dtd">
<tp:taxon-treatment xmlns:tp="http://www.plazi.org/taxpub"><tp:treatment-meta><mixed-citation publication-type="journal"><person-group><name><surname>Hastriter</surname><given-names>Michael W.</given-names></name><name><surname>Sage</surname><given-names>Richard D.</given-names></name></person-group><article-title>Description of a new species of Ectinorus (E. spiculatus) (Siphonaptera, Rhopalopsyllidae) from Argentina and a review of the subgenus Ichyonus Smit, 1987</article-title><source>Zookeys</source><day>18</day><month>8</month><year>2011</year><volume>2011</volume><issue>124</issue><fpage>1</fpage><lpage>18</lpage><pub-id pub-id-type="doi">10.3897/zookeys.124.1688</pub-id></mixed-citation></tp:treatment-meta><tp:nomenclature><tp:taxon-name>
                            <tp:taxon-name-part taxon-name-part-type="genus">Ectinorus</tp:taxon-name-part>
                            <tp:taxon-name-part taxon-name-part-type="subgenus">(Ichyonus)</tp:taxon-name-part>
                            <tp:taxon-name-part taxon-name-part-type="species">onychius</tp:taxon-name-part>
                        <object-id xmlns:xlink="http://www.w3.org/1999/xlink" xlink:type="simple">http://species-id.net/wiki/Ectinorus_(Ichyonus)_onychius</object-id>
                        </tp:taxon-name><tp:taxon-authority>(Jordan and Rothschild)</tp:taxon-authority><xref ref-type="fig" rid="F1">Figs 3, 6, and 8</xref><tp:nomenclature-citation-list><tp:nomenclature-citation><tp:taxon-name>Parapsyllus onychius</tp:taxon-name><comment><xref ref-type="bibr" rid="B16">Jordan and Rothschild 1923</xref>: 352; <xref ref-type="bibr" rid="B8">Dalla Torre 1924</xref>: 19; <xref ref-type="bibr" rid="B9">Del Ponte and Riesel 1939</xref>: 545.</comment></tp:nomenclature-citation><tp:nomenclature-citation><tp:taxon-name>Ectinorus onychius</tp:taxon-name><comment> (Jordan and Rothschild), <xref ref-type="bibr" rid="B15">Jordan 1942b</xref>: 11.</comment></tp:nomenclature-citation><tp:nomenclature-citation><tp:taxon-name>Ectinorus onychius onychius</tp:taxon-name><comment> (Jordan and Rothschild), <xref ref-type="bibr" rid="B14">Jordan 1942a</xref>: 434; <xref ref-type="bibr" rid="B7">Da Costa Lima and Hathaway 1946</xref>: 149; Smit 1955: 337 (♀ description); Johnson 1957: 142; Smit 1963: 427; Giménez, Ciccarelli and de la Barrera 1964: 129, 138, 139; Jameson and Fulk 1977: 402 (misdetermination, originally referred to <italic><tp:taxon-name>Ectinorus onychius deplexus</tp:taxon-name></italic>); <xref ref-type="bibr" rid="B18">Smit 1987</xref>: 116; <xref ref-type="bibr" rid="B4">Beaucournu and Gallardo 1988</xref>: 100; <xref ref-type="bibr" rid="B2">Beaucournu and Alcover 1989</xref>: 491; <xref ref-type="bibr" rid="B6">Beaucournu and Kelt 1990</xref>: 648, 665; <xref ref-type="bibr" rid="B5">Beaucournu and Gallardo 1992</xref>: 100; <xref ref-type="bibr" rid="B1">Alarcón 2000</xref>: 13; <xref ref-type="bibr" rid="B3">Beaucournu and del Carmen Castro 2003</xref>: 468. stat. n.</comment></tp:nomenclature-citation><tp:nomenclature-citation><tp:taxon-name>Ectinorus onychius fueginus</tp:taxon-name><comment><xref ref-type="bibr" rid="B14">Jordan 1942a</xref>: 434; <italic><tp:taxon-name>Ectinorus onychius fueginus</tp:taxon-name></italic> Jordan, <xref ref-type="bibr" rid="B7">Da Costa Lima and Hathaway 1946</xref>: 149; Johnson 1957: 142; <xref ref-type="bibr" rid="B18">Smit 1987</xref>: 121; <xref ref-type="bibr" rid="B3">Beaucournu and del Carmen Castro 2003</xref> :468. syn. n.</comment></tp:nomenclature-citation></tp:nomenclature-citation-list></tp:nomenclature><tp:treatment-sec sec-type="Material Examined"><title>Material Examined.</title><p> <bold>Argentina</bold>, Chubut Province: Cholila, ex <italic><tp:taxon-name>Ctenomys haigi</tp:taxon-name></italic> Thomas, 23 I 1920, H.E. Box (♂ holotype); Cholila, ex <italic><tp:taxon-name>Akodon iniscatus</tp:taxon-name></italic> Thomas, 23 I 1920, H.E. Box (♂ paratype) (BMNH). Puerto Madryn, 6, 9 IV 1978, A. Kovacs (1♂, 1♀) (JCB). Mendoza Province: Puesto “Pugin", Algattolito (<named-content xmlns:xlink="http://www.w3.org/1999/xlink" content-type="dwc:verbatimCoordinates" xlink:type="simple">32°53'S, 67°18'W</named-content> ), 620m, ex “rats", D.F. Giménez (♀) (BMNH). Neuquén Province: Laguna Blanca National Park, Locality 40, 1.97 km W, 3.84 km N Mellizo Sud, (<named-content xmlns:xlink="http://www.w3.org/1999/xlink" content-type="dwc:verbatimCoordinates" xlink:type="simple">39°2'27.5"S, 70°19'24.5"W</named-content> ) inside clumps of “molle" (<italic><tp:taxon-name>Schinus polygama</tp:taxon-name></italic>) on sandy soil, 1290m, ex <italic><tp:taxon-name>Abrothrix olivaceus xanthorhinus</tp:taxon-name></italic>, 17 II 2006, R.D. Sage (♂, RDS-17963/F-276); Laguna Blanca National Park, Locality 74, 0.04 km E, 3.22 km S Cerro de la Laguna, (<named-content xmlns:xlink="http://www.w3.org/1999/xlink" content-type="dwc:verbatimCoordinates" xlink:type="simple">39°03'5.03"S, 70°22'30.42"W</named-content> ), <italic><tp:taxon-name>Nassauvia</tp:taxon-name></italic> shrubland on dry slope above Laguna Blanca, south side of Península de la Laguna Blanca, 1285m, ex <italic><tp:taxon-name>Akodon iniscatus</tp:taxon-name></italic> (♂), 20 II 2007, R.D. Sage(♂, RDS-18370/F-282) (BYU); Laguna Blanca National Park, Locality 52, 0.27 km E, 3.93 km N Cerro de la Laguna, (<named-content xmlns:xlink="http://www.w3.org/1999/xlink" content-type="dwc:verbatimCoordinates" xlink:type="simple">38°59'9.84"S, 70°22'7.02"W</named-content> ), grass scrubland (<italic><tp:taxon-name>Berberis</tp:taxon-name></italic> sp. and <italic><tp:taxon-name>Colletia</tp:taxon-name></italic> sp.) on east facing slope of rimrock, 1340m, ex <italic><tp:taxon-name>Euneomys chinchilloides</tp:taxon-name></italic> (Waterhouse) (♂), 27 VII 2007, R.D. Sage (2 ♀, RDS-18493) (MACN); Laguna Blanca National Park, Locality 76, 2.24 km W, 3.12 km S Cerro Mellizo Sud, (<named-content xmlns:xlink="http://www.w3.org/1999/xlink" content-type="dwc:verbatimCoordinates" xlink:type="simple">39°6'10.92"S, 70°19'33.42"W</named-content> ), lava outcrops with <italic><tp:taxon-name>Colliguaja</tp:taxon-name></italic> sp., 1320m, ex <italic><tp:taxon-name>Phyllotis xanthopygus</tp:taxon-name></italic> (Waterhouse) (♂), 13 III 2007, R.D. Sage. (♀, RDS-18397) (BYU); Currhué Chico, ex <italic><tp:taxon-name>Akodon olivaceus</tp:taxon-name></italic> = <italic><tp:taxon-name>Abrothrix olivaceus</tp:taxon-name></italic> Waterhouse, 22 IV<!--PageBreak--> 1988, J.C. Beaucournu (♂); Lago Currhué, <italic><tp:taxon-name>Akodon longipilis</tp:taxon-name></italic> = <italic><tp:taxon-name>Abrothrix longipilis</tp:taxon-name></italic> Waterhouse, IV 1988, J.C. Beaucournu (♂); Lago Norquínco, ex <italic><tp:taxon-name>Abrothrix longipilis</tp:taxon-name></italic>, 1 V 1988, J.C. Beaucournu (2♀) (JCB). Río Negro Province: Trap line #6, Península Llao Llao, 0.4 km N Park Guard Station between Lagos Perito Moreno and Escondido, (<named-content xmlns:xlink="http://www.w3.org/1999/xlink" content-type="dwc:verbatimCoordinates" xlink:type="simple">41°02'54.7"S, 71°33'56.5"W</named-content> ) in green bamboo/coíhue forest, 831m, ex <italic><tp:taxon-name>Loxodontomys micropus</tp:taxon-name></italic> Waterhouse (♀), 6 V 2005, R.D. Sage (♂, RDS-17339/F-278) (BYU); San Pedro, nr. Bariloche, ex “nest of <italic><tp:taxon-name>Rattus norvegicus</tp:taxon-name></italic>", 20 II 1954, J.M. de la Barrera (3♂, 1♀); San Pedro, nr. Bariloche, ex <italic><tp:taxon-name>Hesperomys</tp:taxon-name></italic> sp. [most likely a representative of either <italic><tp:taxon-name>Oryzomyz longicaudatus</tp:taxon-name></italic> or <italic><tp:taxon-name>Akodon longipilis</tp:taxon-name></italic>], 27 II 1954, J.M. de la Barrera (3♂, 2♀); San Pedro, nr. Bariloche, ex <italic><tp:taxon-name>Euneomys dabbenei</tp:taxon-name></italic> = <italic><tp:taxon-name>Ectinorus chinchilloides</tp:taxon-name></italic>, 8 VII 1953, J.M. de la Barrera (♀ paratype, “neallotype" on slide); Península of San Pedro, Bariloche, ex <italic><tp:taxon-name>Akodon varius neocenus</tp:taxon-name></italic> = <italic><tp:taxon-name>Akodon neocenus</tp:taxon-name></italic> Thomas [surely refers to <italic><tp:taxon-name>Akodon iniscatus</tp:taxon-name></italic>, since <italic><tp:taxon-name>Akodon neocenus</tp:taxon-name></italic> is only known to occur 150 km east of the Bariloche region, with <italic><tp:taxon-name>Akodon iniscatus</tp:taxon-name></italic> filling in the intervening area], 20 III 1960, J.M. de la Barrera (♀); Península of San Pedro, Bariloche, ex <italic><tp:taxon-name>Oryzomys longicaudatus philippii</tp:taxon-name></italic> = <italic><tp:taxon-name>Oligoryzomys longicaudatus</tp:taxon-name></italic> (Bennett), 20 III 1960, J.M. de la Barrera (♀); Bariloche, Nahual Huapi, ex <italic><tp:taxon-name>Rattus</tp:taxon-name></italic> sp., J.M. de la Barrera (1 male); El Bolsón, ex “nest of rodent", G. Topali &amp; Don J. Szabo (♂); San Carlos de Bariloche, ex <italic><tp:taxon-name>Akodon olivaceus beatus</tp:taxon-name></italic> = <italic><tp:taxon-name>Abrothrix olivaceus</tp:taxon-name></italic>, 14 I 1965, J.M. de la Barrera (♀) (BMNH); San Pedro, nr Bariloche, ex <italic><tp:taxon-name>Oligoryzomys longicaudatus</tp:taxon-name></italic>, 26 II 1954, J.M. de la Barrera (♂); El Bolsón, 20 I 1961, Topal Gy. No. 58 (♀) (CMHN). Tierra del Fuego Province: Estancia Viamonte, ex <italic><tp:taxon-name>Belonopterus chilensis</tp:taxon-name></italic> = <italic><tp:taxon-name>Vanellus chilensis</tp:taxon-name></italic> Molina, 15 X 1931, P.W. Reynolds (<italic><tp:taxon-name>Ectinorus onychius fueginus</tp:taxon-name></italic> ♂ holotype, new synonymy herein) (BMNH). <bold>Chile</bold>, Aisén Region: Chico Aerodromo, ex <italic><tp:taxon-name>Akodon xanthorhinus</tp:taxon-name></italic> = <italic><tp:taxon-name>Abrothrix olivaceus xanthorhinus</tp:taxon-name></italic>, III 1987, J.C. Beaucournu (Kelt-3976, 3♂, 1♀); Puerto Ibanéz, El Salto, ex <italic><tp:taxon-name>Akodon longipilis</tp:taxon-name></italic> = <italic><tp:taxon-name>Abrothrix longipilis</tp:taxon-name></italic>, III 1987, J.C. Beaucournu (Kelt-3563, ♂, ♀) (BYU).</p></tp:treatment-sec><tp:treatment-sec sec-type="Diagnosis"><title>Diagnosis.</title><p> <italic><tp:taxon-name>Ectinorus onychius</tp:taxon-name></italic> males differ from either <italic><tp:taxon-name>Ectinorus angularis</tp:taxon-name></italic> and <italic><tp:taxon-name>Ectinorus deplexus</tp:taxon-name></italic> by the lack of a strong lobe on the ventro-caudal margin of the distal arm of the ninth sternum, by fewer strong setae on the caudal margin of the telomere with only 4 (sometimes 5) (<xref ref-type="fig" rid="F1">Fig. 3</xref>), and the hyaline crochet is longer than wide and round on the apex (without sclerotized margins or special feature at ventro-caudal margin) (<xref ref-type="fig" rid="F1">Fig. 6</xref>). Note: the crochet of <italic><tp:taxon-name>Ectinorus onychius</tp:taxon-name></italic> specimens from Aisén Region, Chile is more similar to the single exemplar of <italic><tp:taxon-name>Ectinorus angularis</tp:taxon-name></italic> in Magallanes Region, Chile than the more northern populations of <italic><tp:taxon-name>Ectinorus onychius</tp:taxon-name></italic> in Chubut, Neuquén, and Rio Negro Provinces, Argentina. Never-the-less, populations further north in Argentina and those in Aisén Province, Chile are clearly distinct from <italic><tp:taxon-name>Ectinorus angularis</tp:taxon-name></italic> by the greater superior position of the acetabulum on the telomere. Female distinguished from <italic><tp:taxon-name>Ectinorus angularis</tp:taxon-name></italic> by the much longer anal stylet (<italic>cf</italic>. <xref ref-type="fig" rid="F1">Figs 7 and 8</xref>)</p></tp:treatment-sec><tp:treatment-sec sec-type="Remarks"><title>Remarks.</title><p> There is insufficient morphological evidence to support the erection of <italic><tp:taxon-name>Ectinorus onychius fueginus</tp:taxon-name></italic> to full specific status, nor to recognize this single specimen as a subspecies. It is considered a junior synonym of <italic><tp:taxon-name>Ectinorus onychius</tp:taxon-name></italic> from which it is indistinguishable. Our taxonomic re-interpretation extends the geographic range of <italic><tp:taxon-name>Ectinorus onychius</tp:taxon-name></italic> from northeastern Mendoza Province to the extreme southern province <!--PageBreak-->of Tierra del Fuego, and from the Atlantic coast (Puerto Madryn) to steppe habitat at the Argentina/Chilean border. Additional collections in the southern parts of the Monte phytogeographic biomes of Mendoza/La Pampa/Río Negro Provinces and in the south-central parts of the Patagonian region are needed to establish the distribution and true range of this species. The finding of the record on a plover, [<italic><tp:taxon-name>Belonopterus chilensis</tp:taxon-name></italic> = <italic><tp:taxon-name>Vanellus chilensis</tp:taxon-name></italic>] (Tierra del Fuego Province) is certainly accidental and is the only known record of the subgenus found on an avian host. Representatives of <italic><tp:taxon-name>Ichyonus</tp:taxon-name></italic> appear on many small sigmodontid rodents and without specificity. There is only one report of this species on a non-sigmodontid rodent, i.e., on the histricomorphid genus <italic><tp:taxon-name>Ctenomys</tp:taxon-name></italic>. The nearly total absence of this flea in our extensive study of ectoparasites of species of <italic><tp:taxon-name>Ctenomys</tp:taxon-name></italic> would suggest this is an accidental association. In addition to hosts previously reported on <italic><tp:taxon-name>Ectinorus onychius</tp:taxon-name></italic> (in lit.), our findings on <italic><tp:taxon-name>Phyllotis xanthopygus</tp:taxon-name></italic>, <italic><tp:taxon-name>Abrothrix olivaceus xanthorhinus</tp:taxon-name></italic>, <italic><tp:taxon-name>Loxodontomys micropus</tp:taxon-name></italic>, and <italic><tp:taxon-name>Ectinorus chinchilloides</tp:taxon-name></italic> are new host records. The reference to <italic><tp:taxon-name>Abrothrix xanthorhinus</tp:taxon-name></italic> as a subspecies of <italic><tp:taxon-name>Abrothrix olivaceus</tp:taxon-name></italic> is our attempt to identify the distinct race of this enigmatic sigmodontid complex. This flea is clearly more dependent on terraine, habitat, elevation, and microclimatic conditions than on host specificity.</p><p>A single specimen (RDS-17339) was collected from <italic><tp:taxon-name>Loxodontomys micropus</tp:taxon-name></italic> in the region of the Valdivian, evergreen rainforest. The specific site is in a mature forest of <italic><tp:taxon-name>Nothofagus dombeyi</tp:taxon-name></italic> (Mirb.) (“coihue”) with a dense understory of the bamboo <italic><tp:taxon-name>Chusquea culeou</tp:taxon-name></italic> Desvaux.(“caña coihue”) on a south-facing hillside (<xref ref-type="fig" rid="F6">Fig. 24</xref>). There were many fallen and rotting trunks of the “coihue” on the ground, and a thick leaf litter comprised mostly of the bamboo leaves. The soil is dark in color and rich in humus. The environment is cool and moist. <italic><tp:taxon-name>Loxodontomys micropus</tp:taxon-name></italic> was the third-most abundant of the six rodent species in this habitat, with <italic><tp:taxon-name>Abrothrix longipilis</tp:taxon-name></italic> being the most common species (40 percent of the total collected at this site) from which <italic><tp:taxon-name>Ectinorus onychius</tp:taxon-name></italic> was not collected. The second specimen (RDS-18370) was collected from <italic><tp:taxon-name>Akodon iniscatus</tp:taxon-name></italic> on the large peninsula that juts into Laguna Blanca in LBNP. The peninsula has been protected from livestock grazing for 15 years and has a comparatively very dense development of the Patagonian steppe vegetation. In particular the eastern (leeward) side of the peninsula is<!--PageBreak--> densely covered with spiny shrub <italic><tp:taxon-name>Nassauvia glomerulosa</tp:taxon-name></italic> D. Don (“uña de gato”) and bunch grasses. The soil consists of fine, windblown sand, with little organic matter. The Laguna Blanca area is cool, dry, and strong winds are frequent. On this protected peninsula, <italic><tp:taxon-name>Akodon iniscatus</tp:taxon-name></italic> is the most abundant species, followed by <italic><tp:taxon-name>Eligmodontia morgani</tp:taxon-name></italic> J.A. Allen. Two additional specimens (RDS-18493) were collected from, <italic><tp:taxon-name>Euneomys chinchilloides</tp:taxon-name></italic> along the edge of a black basalt rimrock with a dense growth of the Patagonian steppe shrub <italic><tp:taxon-name>Colletia hystrix</tp:taxon-name></italic> (Clos.) (“espino negro”) and large bunch grasses (<xref ref-type="fig" rid="F7">Fig. 25</xref>). The ground consisted of blocks of the broken basaltic rock and wind-blown sand. <italic><tp:taxon-name>Phyllotis xanthopygus</tp:taxon-name></italic> was the more common of the five species of rodents trapped in this habitat.</p><p>Measurements of the anal stylet of eight specimens were conducted. The range of their length was 58–71µ (average: 63µ) and width was 16–20 µ (average: 18µ) with an average ratio of 3.5× (length:width). This ratio is substantially greater than that of the single female of <italic><tp:taxon-name>Ectinorus angularis</tp:taxon-name></italic> (2.1×). It is doubtful that the shorter anal stylet is an anomalous condition, since the stylet on both sides are similarly short.</p></tp:treatment-sec><tp:treatment-sec><!--Section generated to contain objects referenced in tp:taxon-treatment.--><fig id="F1" position="float" orientation="portrait"><label>Figures 1–8.</label><caption><p><bold>1</bold> <italic><tp:taxon-name>Ectinorus angularis</tp:taxon-name></italic>, telomere, paratype <bold>2</bold> <italic><tp:taxon-name>Ectnorus deplexus</tp:taxon-name></italic>, telomere, paratype <bold>3</bold> <italic><tp:taxon-name>Ectinorus onychius</tp:taxon-name></italic>, telomere, holotype <bold>4</bold> <italic><tp:taxon-name>Ectinorus angularis</tp:taxon-name></italic>, crochet, paratype <bold>5</bold> <italic><tp:taxon-name>Ectinorus deplexus</tp:taxon-name></italic>, crochet, holotype <bold>6</bold> <italic><tp:taxon-name>Ectinorus onychius</tp:taxon-name></italic>, crochet, holotype <bold>7</bold> <italic><tp:taxon-name>Ectinorus angularis</tp:taxon-name></italic>, anal stylet, paratype <bold>8</bold> <italic><tp:taxon-name>Ectinorus onychius</tp:taxon-name></italic>, anal stylet, paratype. Scale = 100µ</p></caption><graphic xmlns:xlink="http://www.w3.org/1999/xlink" xlink:href="ZooKeys-124-001-g001.jpg" position="float" orientation="portrait" xlink:type="simple"/></fig><fig id="F6" position="float" orientation="portrait"><label>Figure 24.</label><caption><p>Habitat from which <italic><tp:taxon-name>Ectinorus onychius</tp:taxon-name></italic> was collected from <italic><tp:taxon-name>Loxodontomys micropus</tp:taxon-name></italic>.</p></caption><graphic xmlns:xlink="http://www.w3.org/1999/xlink" xlink:href="ZooKeys-124-001-g006.jpg" position="float" orientation="portrait" xlink:type="simple"/></fig><fig id="F7" position="float" orientation="portrait"><label>Figure 25.</label><caption><p>Habitat from which <italic><tp:taxon-name>Ectinorus onychius</tp:taxon-name></italic> was collected from <italic><tp:taxon-name>Euneomys chinchilloides</tp:taxon-name></italic>.</p></caption><graphic xmlns:xlink="http://www.w3.org/1999/xlink" xlink:href="ZooKeys-124-001-g007.jpg" position="float" orientation="portrait" xlink:type="simple"/></fig></tp:treatment-sec><ref-list><ref id="B16"><mixed-citation xmlns:xlink="http://www.w3.org/1999/xlink" xlink:type="simple"><person-group><name name-style="western"><surname>Jordan</surname><given-names>K</given-names></name><name name-style="western"><surname>Rothschild</surname><given-names>NC</given-names></name></person-group> (<year>1923</year>)<article-title> On the genera <italic>Rhopalopsyllus</italic> and <italic>Parapsyllus</italic>.</article-title><source>Ectoparasites </source><volume>1</volume>: <fpage>320</fpage>-<lpage>370</lpage>.</mixed-citation></ref><ref id="B8"><mixed-citation xmlns:xlink="http://www.w3.org/1999/xlink" xlink:type="simple"><person-group><name name-style="western"><surname>Dalla Torre</surname><given-names>CG</given-names></name></person-group> (<year>1924</year>)<article-title> Aphaniptera.</article-title><source>Sonderabdruck aus den Berichten des naturwissenschafilich-medizinischen Vereines in Innsbruck </source><volume>39</volume>: <fpage>1</fpage>-<lpage>29</lpage>.</mixed-citation></ref><ref id="B9"><mixed-citation xmlns:xlink="http://www.w3.org/1999/xlink" xlink:type="simple"><person-group><name name-style="western"><surname>Del Ponte</surname><given-names>E</given-names></name><name name-style="western"><surname>Reisel</surname><given-names>MA</given-names></name></person-group> (<year>1939</year>)<article-title> Notas sobre “Siphonaptera” argentines. II. Primera lista de species.</article-title><source>Physis, Revista de la Sociedad Argentina de Ciencias Naturales, Buenos Aires </source><volume>17</volume>: <fpage>543</fpage>-<lpage>551</lpage>.</mixed-citation></ref><ref id="B15"><mixed-citation xmlns:xlink="http://www.w3.org/1999/xlink" xlink:type="simple"><person-group><name name-style="western"><surname>Jordan</surname><given-names>K</given-names></name></person-group> (<year>1942b</year>)<article-title> On <italic>Parapsyllus</italic> and some closely related genera of Siphonaptera.</article-title><source>EOS, Revista Española de Entomologia </source><volume>18</volume>: <fpage>7</fpage>-<lpage>29</lpage>.</mixed-citation></ref><ref id="B14"><mixed-citation xmlns:xlink="http://www.w3.org/1999/xlink" xlink:type="simple"><person-group><name name-style="western"><surname>Jordan</surname><given-names>K</given-names></name></person-group> (<year>1942a</year>)<article-title> On Siphonaptera collected by Dr. J.M. de la Barrera in the province of Mendoza during 1939. Revista del Instituto Bacteriologico “Dr. Carlos G.</article-title><source>Malbran” </source><volume>10</volume> (<issue>4</issue>): <fpage>401</fpage>-<lpage>460</lpage>.</mixed-citation></ref><ref id="B7"><mixed-citation xmlns:xlink="http://www.w3.org/1999/xlink" xlink:type="simple"><person-group><name name-style="western"><surname>Costa Lima A</surname><given-names>da</given-names></name><name name-style="western"><surname>Hathaway</surname><given-names>CR</given-names></name></person-group> (<year>1946</year>)<article-title> Pulgas: Bibliografia, catálogo e hospedadores</article-title>. <source>Monografias do Instituto Oswaldo Cruz</source>, No. <volume>4</volume>: <fpage>1</fpage>-<lpage>522</lpage> pp.</mixed-citation></ref><ref id="B18"><mixed-citation xmlns:xlink="http://www.w3.org/1999/xlink" xlink:type="simple"><person-group><name name-style="western"><surname>Smit</surname><given-names>FGAM</given-names></name></person-group> (<year>1987</year>)<source> An illustrated catalogue of the Rothschild collection of fleas (Siphonaptera in the British Museum (Natural History), Vol. VII, Malacopsylloidea (Malacopsyllidae and Rhopalopsyllidae)</source>, <publisher-name>Oxford University Press, British Museum (Natural History)</publisher-name>, <publisher-loc>Oxford and London</publisher-loc>, 5 plates, <lpage>380</lpage> pp.</mixed-citation></ref><ref id="B4"><mixed-citation xmlns:xlink="http://www.w3.org/1999/xlink" xlink:type="simple"><person-group><name name-style="western"><surname>Beaucournu</surname><given-names>JC</given-names></name><name name-style="western"><surname>Gallardo</surname><given-names>MN</given-names></name></person-group> (<year>1988</year>)<article-title> Puces nouvelles d’Argentine (Insecta, Siphonaptera).</article-title><source>Revue Suisse de Zoologie </source><volume>95</volume> (<issue>1</issue>): <fpage>99</fpage>-<lpage>112</lpage>.</mixed-citation></ref><ref id="B2"><mixed-citation xmlns:xlink="http://www.w3.org/1999/xlink" xlink:type="simple"><person-group><name name-style="western"><surname>Beaucournu</surname><given-names>JC</given-names></name><name name-style="western"><surname>Alcover</surname><given-names>JA</given-names></name></person-group> (<year>1989</year>)<article-title> Puces récoltées dans la province de Neuquén (Argentina); description de 4 nouveaux taxa (Insecta, Siphonaptera). Anales de Parasitologie Humaine et Comparee.</article-title><volume>64</volume> (<issue>6</issue>): <fpage>489</fpage>-<lpage>505</lpage>.</mixed-citation></ref><ref id="B6"><mixed-citation xmlns:xlink="http://www.w3.org/1999/xlink" xlink:type="simple"><person-group><name name-style="western"><surname>Beaucournu</surname><given-names>JC</given-names></name><name name-style="western"><surname>Kelt</surname><given-names>DA</given-names></name></person-group> (<year>1990</year>)<article-title> Contribution a la faune du Chile: puces nouvelles ou peu connues de la partie sud (Insecta, Siphonaptera).</article-title><source>Revue Suisse de Zoologie </source><volume>97</volume> (<issue>3</issue>): <fpage>647</fpage>-<lpage>668</lpage>.</mixed-citation></ref><ref id="B5"><mixed-citation xmlns:xlink="http://www.w3.org/1999/xlink" xlink:type="simple"><person-group><name name-style="western"><surname>Beaucournu</surname><given-names>JC</given-names></name><name name-style="western"><surname>Gallardo</surname><given-names>MH</given-names></name></person-group> (<year>1992</year>)<article-title> Catalogue provisoire des puces du Chile (Insecta; Siphonaptera).</article-title><source>Bulletin de la Société Française de Parasitologie </source><volume>10</volume> (<issue>1</issue>): <fpage>93</fpage>-<lpage>129</lpage>.</mixed-citation></ref><ref id="B1"><mixed-citation xmlns:xlink="http://www.w3.org/1999/xlink" xlink:type="simple"><person-group><name name-style="western"><surname>Alarcón</surname><given-names>ME</given-names></name></person-group> (<year>2000</year>)<article-title> Estado actual del conocimiento de los siphonapteros presents en Chile (Insecta: Siphonaptera)</article-title>. <source>Gayana</source><volume>64</volume>(<issue>1</issue>): <fpage>1</fpage>–<lpage>17</lpage>.<!--PageBreak--></mixed-citation></ref><ref id="B3"><mixed-citation xmlns:xlink="http://www.w3.org/1999/xlink" xlink:type="simple"><person-group><name name-style="western"><surname>Beaucournu</surname><given-names>JC</given-names></name><name name-style="western"><surname>del Carmen-Castro</surname><given-names>D</given-names></name></person-group> (<year>2003</year>)<article-title> Contribution à un inventaire des puces d’Argentine (Insecta – Siphonaptera).</article-title><source>Beitrage zur Entomologie </source><volume>53</volume> (<issue>2</issue>): <fpage>449</fpage>-<lpage>479</lpage>.</mixed-citation></ref></ref-list></tp:taxon-treatment>
